# Supplementary material for: Genome-wide identification and expression analysis of Phenylalanine Ammonia-Lyase (PAL) in cucumber
Source: PLoS One. 2025 Nov 6;20(11):e0334923. doi: 10.1371/journal.pone.0334923 (PMC12591443; doi:10.1371/journal.pone.0334923)
Supplement: S1 Table — (XLSX) [file pone.0334923.s001.xlsx]

## Sheet: S1 Table
S1 Table. Evaluation information of astringency index for the experimental materials of cucumber
Strain	Single plant	test1	test2	test3	test4	test5	test6	test7	test8	test9	test10	level0	level1	level2	level3	level4	level5	level6	AI
LNTZT	LNTZT-1	2	1	3	2	1	3	2	1	2	1	0	4	4	2	0	0	0	30
	LNTZT-2	2	2	2	1	0	1	3	3	1	2	1	3	4	2	0	0	0	28.33
	LNTZT-3	3	1	2	1	2	1	2	3	3	1	0	4	3	3	0	0	0	31.67
17S-20	17S-20-1	1	2	2	3	2	1	1	1	2	1	0	5	4	1	0	0	0	26.67
	17S-20-2	1	2	3	2	1	1	2	1	2	2	0	4	5	1	0	0	0	28.33
	17S-20-3	2	2	1	2	2	1	1	2	2	1	0	4	6	0	0	0	0	26.67
FC	FC-1	3	3	1	2	2	2	1	1	1	2	0	4	4	2	0	0	0	30
	FC-2	1	1	2	3	3	1	2	2	2	3	0	3	4	3	0	0	0	33.33
	FC-3	3	3	2	1	3	2	1	3	3	3	0	2	2	6	0	0	0	40
17S-23	17S-23-1	3	3	3	2	2	1	2	1	4	2	0	2	4	3	1	0	0	38.33
	17S-23-2	2	2	2	4	3	2	1	2	3	1	0	2	5	2	1	0	0	36.67
	17S-23-3	3	3	1	1	3	2	2	2	2	1	0	3	4	3	0	0	0	33.33
17S-50	17S-50-1	3	3	1	2	1	1	3	2	1	2	0	4	3	3	0	0	0	31.67
	17S-50-2	4	3	4	2	1	2	1	1	2	2	0	3	4	1	2	0	0	36.67
	17S-50-3	3	2	2	1	2	1	3	1	1	2	0	4	4	2	0	0	0	30
HC	HC-1	4	4	4	3	6	3	4	3	5	6	0	0	0	3	4	1	2	70
	HC-2	3	3	4	4	4	5	4	3	6	4	0	0	0	3	5	1	1	66.67
	HC-3	4	4	4	6	5	5	3	6	4	4	0	0	0	1	5	2	2	75
21A127	21A127-1	4	5	4	5	6	4	5	4	3	3	0	0	0	2	4	3	1	71.67
	21A127-2	6	4	4	4	5	5	5	3	3	6	0	0	0	2	3	3	2	75
	21A127-3	6	6	4	3	3	4	5	4	4	4	0	0	0	2	5	1	2	71.67
21A114	21A114-1	4	4	6	5	5	3	5	3	4	4	0	0	0	2	4	3	1	71.67
	21A114-2	4	4	4	3	3	4	2	5	3	5	0	0	0	3	4	2	1	68.33
	21A114-3	3	4	3	5	6	5	3	5	5	5	0	0	0	3	1	5	1	73.33
17S-135	17S-135-1	4	4	4	5	5	3	3	5	6	3	0	0	0	3	3	3	1	70
	17S-135-2	3	6	4	4	5	5	6	4	4	3	0	0	0	2	4	2	2	73.33
	17S-135-3	5	3	3	5	4	4	4	5	6	4	0	0	0	2	4	3	1	71.67
17S-139	17S-139-1	3	6	4	5	4	3	4	6	4	4	0	0	0	2	5	1	2	71.67
	17S-139-2	4	4	5	4	6	3	6	3	4	5	0	0	0	2	4	2	2	73.33
	17S-139-3	6	3	3	4	5	5	4	6	4	4	0	0	0	2	4	2	2	73.33
21A179	21A179-1	4	6	5	4	6	4	4	5	6	4	0	0	0	0	5	2	3	80
	21A179-2	5	5	6	4	5	3	5	4	6	4	0	0	0	1	3	4	2	78.33
	21A179-3	6	3	4	4	6	5	5	4	6	4	0	0	0	1	4	2	3	78.33
21A127-2	21A127-2-1	3	5	6	4	6	5	5	6	5	4	0	0	0	1	2	4	3	81.67
	21A127-2-2	5	6	5	5	6	4	6	5	5	6	0	0	0	0	1	5	4	88.33
	21A127-2-3	6	4	4	5	6	4	3	5	6	5	0	0	0	1	3	3	3	80
The ‘test n’ represents the experimenter. The values in the ‘test n’ column represent the rating of the astringency of cucumber materials by this experimenter. The ‘level n’ represents the rating of cucumber astringency. The values in the ‘level n’ column represent the frequency summary of the astringency ratings. The ‘AI’ represents the astringency index of each material.
