# Supplementary material for: Genome-wide identification and expression analysis of Phenylalanine Ammonia-Lyase (PAL) in cucumber
Source: PLoS One. 2025 Nov 6;20(11):e0334923. doi: 10.1371/journal.pone.0334923 (PMC12591443; doi:10.1371/journal.pone.0334923)
Supplement: S2 Table — (XLSX) [file pone.0334923.s002.xlsx]

## Sheet: S2 Table
S2 Table. The primers used in qRT-PCR
Gene Name	Gene Id	Primer Name	Primer Sequence (5’→3’)
CsaPAL1	101205510	PAL1_F	CTCGTGATAATGATGTCCTTG
		PAL1_R	CCTTGATTGGTTCTTCTATGG
CsaPAL2	101204574	PAL2_F	AAAATGGTGATAGCGAAAC
		PAL2_R	TAATGGGTAAGACCTGCA
CsaPAL3	116401606	PAL3_F	GCCACTTAGAGGAACAAT
		PAL3_R	GAACCCAGAATCAATACC
CsaPAL4	101218156	PAL4_F	GTAGTGATTGGATTATGGAGAG
		PAL4_R	CTAATACCTGAGTAGCCTTGA
CsaPAL5	101206890	PAL5_F	GCTGCCATTGCTGCTCGTA
		PAL5_R	AGGGCTTCTCCTTGGTCAGTC
CsaPAL6	101217907	PAL6_F	GGCGAGCAGTAAGTGGGT
		PAL6_R	AGCCTTGAAGGAGGGTGT
CsaPAL7	101218144	PAL7_F	CTCGTGATAATGATGTCCTTG
		PAL7_R	CCTTGATTGGTTCTTCTATGG
CsaPAL8	101218382	PAL8_F	GCGATTGCTTCTATTGGTAA
		PAL8_R	CGTCTTGGTTATGTTGTTCA
CsaPAL9	101218617	PAL9_F	TTGTGCATTGGCTCTAAC
		PAL9_R	AACATCAGTATCCCGAGTA
CsaPAL10	101222092	PAL10_F	CACTCTTCTTCAAGGCTATTC
		PAL10_R	TGAGCAATCCAGCAATGTA
CsaPAL11	101218856	PAL11_F	GGTCTTGCTCTTGTTAATGG
		PAL11_R	GATGGTGCTTCAACTTATGG
CsaPAL12	101219091	PAL12_F	GAGAATCAACACTCTACTTCAG
		PAL12_R	AAGCAATCCAGCAATGTAAG
CsaPAL13	101203846	PAL13_F	CGCTTGGCTATTGCTTCA
		PAL13_R	CGTCTTGGTTGTGTTGTTC
CsUBI	101218512	Inter_UBI_F	CACCAAGCCCAAGAAGATC
		Inter_UBI_R	TAAACCTAATCACCACCAGC
