# Supplementary material for: Genome-wide identification and expression analysis of Phenylalanine Ammonia-Lyase (PAL) in cucumber
Source: PLoS One. 2025 Nov 6;20(11):e0334923. doi: 10.1371/journal.pone.0334923 (PMC12591443; doi:10.1371/journal.pone.0334923)
Supplement: S3 Table — (XLSX) [file pone.0334923.s003.xlsx]

## Sheet: S3 Table
S3 Table. The detailed information of the conserved motifs of the PAL family proteins
Motif Name	Motif Length	Motif Sequence
Motif1	29	DPLNWGVAAESLKGSHLDEVKRMVAEYRK
Motif2	50	SSDWVMESMNKGTDSYGVTTGFGATSHRRTKQGGALQKELIRFLNAGIFG
Motif3	50	RINTLLQGYSGIRFEILEAITKLLNHNITPCLPLRGTITASGDLVPLSYI
Motif4	50	NGTAVGSGLASMVLFEANILAVLSEVLSAIFAEVMQGKPEFTDHLTHKLK
Motif5	50	HHPGQIEAAAIMEHILDGSSYVKEAKKLHEMDPLQKPKQDRYALRTSPQW
Motif6	50	INSVNDNPLIDVSRNKALHGGNFQGTPIGVSMDNTRLAIAAIGKLMFAQF
Motif7	50	NPSLDYGFKGAEIAMASYCSELQFLANPVTNHVQSAEQHNQDVNSLGLIS
Motif8	50	RKTAEAVDILKLMSSTYLVALCQAIDLRHLEENLKSTVKNTVSQVAKKVL
Motif9	41	RFCEKDLLKVVDREYVFAYIDDPCSATYPLMQKLRQVLVEH
Motif10	50	NRIKECRSYPLYKFVREELGTGLLTGEKVRSPGEEFDKVFTAMCZGKIID
