# Supplementary material for: Genome-wide identification and expression analysis of Phenylalanine Ammonia-Lyase (PAL) in cucumber
Source: PLoS One. 2025 Nov 6;20(11):e0334923. doi: 10.1371/journal.pone.0334923 (PMC12591443; doi:10.1371/journal.pone.0334923)
Supplement: S4 Table — (XLSX) [file pone.0334923.s004.xlsx]

## Sheet: S4 Table
S4 Table. Detailed information on the secondary structure of the PAL family proteins
Protein	Alpha Helix(%)	Extended strand(%)	Beta Turn(%)	Random Coil(%)	Distribution of Secondary Structure Elements
AtPAL1	52.55	5.93	5.93	35.59
AtPAL2	53.7	6.42	5.02	34.87
AtPAL3	56.3	6.02	4.73	32.95
AtPAL4	56.72	6.79	4.81	31.68
CsaPAL1	54.28	5.47	4.49	35.76
CsaPAL2	55.74	6.44	5.6	32.21
CsaPAL3	52.59	6.31	4.21	36.89
CsaPAL4	56.88	6.1	4.54	32.48
CsaPAL5	55.93	5.16	4.46	34.45
CsaPAL6	53.73	6.75	4.64	34.88
CsaPAL7	56.8	6.17	4.77	32.26
CsaPAL8	53.72	4.91	3.93	37.45
CsaPAL9	56.1	6.03	4.63	33.24
CsaPAL10	57.06	5.79	4.94	32.2
CsaPAL11	52.59	5.75	4.77	36.89
CsaPAL12	56.88	6.18	5.06	31.88
CsaPAL13	58.01	7.23	4.96	29.79
CsiPAL1	55.57	6.63	4.94	32.86
CsiPAL2	56.26	5.77	4.5	33.47
CsiPAL3	58.95	5.97	5.53	29.55
CsiPAL4	53.5	5.74	5.04	35.71
CsiPAL5	55.19	5.55	5.26	34
CsiPAL6	56.23	6.09	4.67	33
